# Supplementary material for: Label-Free Detection of Single Living Bacteria via Electrochemical Collision Event
Source: Sci Rep. 2016 Jul 20;6:30022. doi: 10.1038/srep30022 (PMC4951717; doi:10.1038/srep30022)
Supplement: Supplementary Dataset [file srep30022-s2.xls]

## Sheet: Sheet1
2D Simulation Details 01
Contents
1	Global Definitions
1.1.	Parameters 1
2	Model 1
2.1.	Definitions
2.2.	Geometry 1
2.3.	Nernst-Planck Equations
2.4.	Mesh 2
3	Study 1
3.1.	Stationary
3.2.	Solver Configurations
4	Results
4.1.	Data Sets
4.2.	Derived Values
4.3.	Tables
4.4.	Plot Groups
1 Global Definitions
Global settings
Name	2D-axial comsol simulation 01.mph
Path	D:\컴솔계산\결과 제출용 파일\2D-axial comsol simulation 01.mph
COMSOL version	COMSOL 5.1
Used products
COMSOL Multiphysics
Chemical Reaction Engineering Module
1.1 Parameters 1
Parameters
Name	Expression	Value	Description
n	1	1
FAR	96485[C/mol]	96485 C/mol	96485
radius	5e-6[m]	5E−6 m
ka	0.01 [m/s]	0.01 m/s
bulk2	82 [mol/m^3]	82 mol/m³	K+
bulk3	0.05e-9 [mol/m^3]	5E−11 mol/m³	E. coli
bulk4	20 [mol/m^3]	20 mol/m³	Fc(CN)6 4-
bulk5	0 [mol/m^3]	0 mol/m³	Fc(CN)6 3-
D1	1e-9[m^2/s]	1E−9 m²/s	Diff of Cl-
D2	2e-9[m^2/s]	2E−9 m²/s	Diff of K+
D3	3.5e-13[m^2/s]	3.5E−13 m²/s	Diff of E. coli
D4	0.717e-9[m^2/s]	7.17E−10 m²/s	Diff of Fc(CN)6 4-
D5	0.842e-9[m^2/s]	8.42E−10 m²/s	Diff of Fc(CN)6 3-
u1	D1/R/T	4.0362E−13 s·mol/kg	mobility of K+
u2	D2/R/T	8.0724E−13 s·mol/kg	mobility of
u3	1.5e-13/charge3* - 1[s*mol/kg]	1.3636E−16 s·mol/kg	mobility of E. coli
u4	D4/R/T/charge4* - 1	7.2349E−14 s·mol/kg	mobility of Fc(CN)6 4-
u5	D5/R/T/charge5* - 1	1.1328E−13 s·mol/kg	mobility of Fc(CN)6 3-
R	8.314[J/(mol*K)]	8.314 J/(mol·K)
T	298[K]	298 K
current	2e-8[A]	2E−8 A
current_den	current/(pi*radius^2)	254.65 A/m²	current density
charge3	-1100	−1100	particle charge
charge1	-1	−1
charge2	1	1
charge4	-4	−4
charge5	-3	−3
viscos	0.00089[Pa*s]	8.9E−4 Pa·s
2 Model 1
Component settings
Unit system	SI
2.1 Definitions
2.1.1 Variables
Variables 1
Selection
Geometric entity level	Boundary
Selection	Boundary 2
Name	Expression	Unit	Description
intcpl_source_flux	chnp.ntflux_c3*2*pi*r	mol/(m*s)
Variables 2
Selection
Geometric entity level	Point
Selection	Point 1
Name	Expression	Unit	Description
flux	intop1(intcpl_source_flux)	mol/s
2.1.2 Component Couplings
Integration 1
Coupling type	Integration
Operator name	intop1
Source selection
Geometric entity level	Boundary
Selection	Boundary 2
Advanced
Description	Value
Frame	Material (r, phi, z)
2.1.3 Coordinate Systems
Boundary System 1
Coordinate system type	Boundary system
Tag	sys1
Coordinate names
First (t1)	Second (to)	Third (n)
t1	to	n
Settings
Description	Value
Create first tangent direction from	Global Cartesian
2.2 Geometry 1
Geometry 1
Units
Length unit	m
Angular unit	deg
Geometry statistics
Description	Value
Space dimension	2
Number of domains	1
Number of boundaries	6
Number of vertices	6
2.2.1 Rectangle 1 (R1)
Position
Description	Value
Position	{0, 0}
Layers
Size
Description	Value
Width	0.001
Height	0.001
2.2.2 Composite Object 1 (B1)
Settings
Description	Value
Filename	$FILENAME$_geom1_B1.mphbin
2.2.3 Composite Object 2 (B2)
Settings
Description	Value
Filename	$FILENAME$_geom1_B2.mphbin
2.3 Nernst-Planck Equations
Used products
COMSOL Multiphysics
Chemical Reaction Engineering Module
Nernst-Planck Equations
Selection
Geometric entity level	Domain
Selection	Domain 1
Equations
Settings
Description	Value
Concentration	Quadratic
Compute boundary fluxes	On
Apply smoothing to boundary fluxes	On
Electric potential	Quadratic
Compute boundary fluxes	On
Apply smoothing to boundary fluxes	On
Value type when using splitting of complex variables	{Real, Real}
Isotropic diffusion	Off
Streamline diffusion	Off
Crosswind diffusion	Off
Equation residual	Approximate residual
Convective term	Non - conservative form
Variables
Name	Expression	Unit	Description	Selection
domflux.c1r	chnp.dflux_c1r+chnp.mflux_c1r	mol/(m^2*s)	Domain flux, r component	Domain 1
domflux.c1z	chnp.dflux_c1z+chnp.mflux_c1z	mol/(m^2*s)	Domain flux, z component	Domain 1
domflux.c2r	chnp.dflux_c2r+chnp.mflux_c2r	mol/(m^2*s)	Domain flux, r component	Domain 1
domflux.c2z	chnp.dflux_c2z+chnp.mflux_c2z	mol/(m^2*s)	Domain flux, z component	Domain 1
domflux.c3r	chnp.dflux_c3r+chnp.mflux_c3r	mol/(m^2*s)	Domain flux, r component	Domain 1
domflux.c3z	chnp.dflux_c3z+chnp.mflux_c3z	mol/(m^2*s)	Domain flux, z component	Domain 1
domflux.c4r	chnp.dflux_c4r+chnp.mflux_c4r	mol/(m^2*s)	Domain flux, r component	Domain 1
domflux.c4z	chnp.dflux_c4z+chnp.mflux_c4z	mol/(m^2*s)	Domain flux, z component	Domain 1
domflux.c5r	chnp.dflux_c5r+chnp.mflux_c5r	mol/(m^2*s)	Domain flux, r component	Domain 1
domflux.c5z	chnp.dflux_c5z+chnp.mflux_c5z	mol/(m^2*s)	Domain flux, z component	Domain 1
chnp.R_c1	0	mol/(m^3*s)	Total rate expression	Domain 1
chnp.R_c2	0	mol/(m^3*s)	Total rate expression	Domain 1
chnp.R_c3	0	mol/(m^3*s)	Total rate expression	Domain 1
chnp.R_c4	0	mol/(m^3*s)	Total rate expression	Domain 1
chnp.R_c5	0	mol/(m^3*s)	Total rate expression	Domain 1
chnp.nr	dnr	1	Normal vector, r component	Boundaries 1–6
chnp.nphi	0	1	Normal vector, phi component	Boundaries 1–6
chnp.nz	dnz	1	Normal vector, z component	Boundaries 1–6
chnp.nrmesh	root.dnrmesh	1	Normal vector (mesh), r component	Boundaries 1–6
chnp.nphimesh	0	1	Normal vector (mesh), phi component	Boundaries 1–6
chnp.nzmesh	root.dnzmesh	1	Normal vector (mesh), z component	Boundaries 1–6
chnp.nrc	root.nrc/sqrt(root.nrc^2+root.nzc^2+eps)	1	Normal vector, r component	Boundaries 1–6
chnp.nphic	0	1	Normal vector, phi component	Boundaries 1–6
chnp.nzc	root.nzc/sqrt(root.nrc^2+root.nzc^2+eps)	1	Normal vector, z component	Boundaries 1–6
chnp.ndflux_c1	chnp.dflux_c1r*chnp.nrc+chnp.dflux_c1phi*chnp.nphic+chnp.dflux_c1z*chnp.nzc	mol/(m^2*s)	Normal diffusive flux	Boundaries 2–6
chnp.ndflux_c2	chnp.dflux_c2r*chnp.nrc+chnp.dflux_c2phi*chnp.nphic+chnp.dflux_c2z*chnp.nzc	mol/(m^2*s)	Normal diffusive flux	Boundaries 2–6
chnp.ndflux_c3	chnp.dflux_c3r*chnp.nrc+chnp.dflux_c3phi*chnp.nphic+chnp.dflux_c3z*chnp.nzc	mol/(m^2*s)	Normal diffusive flux	Boundaries 2–6
chnp.ndflux_c4	chnp.dflux_c4r*chnp.nrc+chnp.dflux_c4phi*chnp.nphic+chnp.dflux_c4z*chnp.nzc	mol/(m^2*s)	Normal diffusive flux	Boundaries 2–6
chnp.ndflux_c5	chnp.dflux_c5r*chnp.nrc+chnp.dflux_c5phi*chnp.nphic+chnp.dflux_c5z*chnp.nzc	mol/(m^2*s)	Normal diffusive flux	Boundaries 2–6
chnp.ncflux_c1	chnp.cflux_c1r*chnp.nrc+chnp.cflux_c1phi*chnp.nphic+chnp.cflux_c1z*chnp.nzc	mol/(m^2*s)	Normal convective flux	Boundaries 2–6
chnp.ncflux_c2	chnp.cflux_c2r*chnp.nrc+chnp.cflux_c2phi*chnp.nphic+chnp.cflux_c2z*chnp.nzc	mol/(m^2*s)	Normal convective flux	Boundaries 2–6
chnp.ncflux_c3	chnp.cflux_c3r*chnp.nrc+chnp.cflux_c3phi*chnp.nphic+chnp.cflux_c3z*chnp.nzc	mol/(m^2*s)	Normal convective flux	Boundaries 2–6
chnp.ncflux_c4	chnp.cflux_c4r*chnp.nrc+chnp.cflux_c4phi*chnp.nphic+chnp.cflux_c4z*chnp.nzc	mol/(m^2*s)	Normal convective flux	Boundaries 2–6
chnp.ncflux_c5	chnp.cflux_c5r*chnp.nrc+chnp.cflux_c5phi*chnp.nphic+chnp.cflux_c5z*chnp.nzc	mol/(m^2*s)	Normal convective flux	Boundaries 2–6
chnp.nmflux_c1	chnp.mflux_c1r*chnp.nrc+chnp.mflux_c1phi*chnp.nphic+chnp.mflux_c1z*chnp.nzc	mol/(m^2*s)	Normal electrophoretic flux	Boundaries 2–6
chnp.nmflux_c2	chnp.mflux_c2r*chnp.nrc+chnp.mflux_c2phi*chnp.nphic+chnp.mflux_c2z*chnp.nzc	mol/(m^2*s)	Normal electrophoretic flux	Boundaries 2–6
chnp.nmflux_c3	chnp.mflux_c3r*chnp.nrc+chnp.mflux_c3phi*chnp.nphic+chnp.mflux_c3z*chnp.nzc	mol/(m^2*s)	Normal electrophoretic flux	Boundaries 2–6
chnp.nmflux_c4	chnp.mflux_c4r*chnp.nrc+chnp.mflux_c4phi*chnp.nphic+chnp.mflux_c4z*chnp.nzc	mol/(m^2*s)	Normal electrophoretic flux	Boundaries 2–6
chnp.nmflux_c5	chnp.mflux_c5r*chnp.nrc+chnp.mflux_c5phi*chnp.nphic+chnp.mflux_c5z*chnp.nzc	mol/(m^2*s)	Normal electrophoretic flux	Boundaries 2–6
chnp.ntflux_c1	(chnp.cflux_c1r+chnp.mflux_c1r)*chnp.nrc+(chnp.cflux_c1phi+chnp.mflux_c1phi)*chnp.nphic+(chnp.cflux_c1z+chnp.mflux_c1z)*chnp.nzc+chnp.ndflux_c1	mol/(m^2*s)	Normal total flux	Boundaries 2–6
chnp.ntflux_c2	chnp.bndFlux_c2+chnp.cflux_c2r*chnp.nrc+chnp.cflux_c2phi*chnp.nphic+chnp.cflux_c2z*chnp.nzc	mol/(m^2*s)	Normal total flux	Boundaries 2–6
chnp.ntflux_c3	chnp.bndFlux_c3+chnp.cflux_c3r*chnp.nrc+chnp.cflux_c3phi*chnp.nphic+chnp.cflux_c3z*chnp.nzc	mol/(m^2*s)	Normal total flux	Boundaries 2–6
chnp.ntflux_c4	chnp.bndFlux_c4+chnp.cflux_c4r*chnp.nrc+chnp.cflux_c4phi*chnp.nphic+chnp.cflux_c4z*chnp.nzc	mol/(m^2*s)	Normal total flux	Boundaries 2–6
chnp.ntflux_c5	chnp.bndFlux_c5+chnp.cflux_c5r*chnp.nrc+chnp.cflux_c5phi*chnp.nphic+chnp.cflux_c5z*chnp.nzc	mol/(m^2*s)	Normal total flux	Boundaries 2–6
chnp.bndFlux_c2	if(r>0.001/sqrt(sqrt(mean(emetric2))),-0.5*dflux_spatial(c2)/(pi*r),NaN)	mol/(m^2*s)	Boundary flux	Boundaries 1–6
chnp.bndFlux_c3	if(r>0.001/sqrt(sqrt(mean(emetric2))),-0.5*dflux_spatial(c3)/(pi*r),NaN)	mol/(m^2*s)	Boundary flux	Boundaries 1–6
chnp.bndFlux_c4	if(r>0.001/sqrt(sqrt(mean(emetric2))),-0.5*dflux_spatial(c4)/(pi*r),NaN)	mol/(m^2*s)	Boundary flux	Boundaries 1–6
chnp.bndFlux_c5	if(r>0.001/sqrt(sqrt(mean(emetric2))),-0.5*dflux_spatial(c5)/(pi*r),NaN)	mol/(m^2*s)	Boundary flux	Boundaries 1–6
2.3.1 Convection, Diffusion, and Migration 1
Convection, Diffusion, and Migration 1
Selection
Geometric entity level	Domain
Selection	Domain 1
Equations
Settings
Description	Value
Velocity field	User defined
Velocity field	{0, 0, 0}
Charge number	{charge1, charge2, charge3, charge4, charge5}
Mobility	{{{u1, 0, 0}, {0, u1, 0}, {0, 0, u1}}, {{u2, 0, 0}, {0, u2, 0}, {0, 0, u2}}, {{u3, 0, 0}, {0, u3, 0}, {0, 0, u3}}, {{u4, 0, 0}, {0, u4, 0}, {0, 0, u4}}, {{u5, 0, 0}, {0, u5, 0}, {0, 0, u5}}}
Mobility	User defined
Material	None
Temperature	User defined
Temperature	293.15[K]
Diffusion coefficient	{{D1, 0, 0}, {0, D1, 0}, {0, 0, D1}}
Diffusion coefficient	{{D2, 0, 0}, {0, D2, 0}, {0, 0, D2}}
Diffusion coefficient	{{D3, 0, 0}, {0, D3, 0}, {0, 0, D3}}
Diffusion coefficient	{{D4, 0, 0}, {0, D4, 0}, {0, 0, D4}}
Diffusion coefficient	{{D5, 0, 0}, {0, D5, 0}, {0, 0, D5}}
Diffusion coefficient	User defined
Diffusion coefficient	User defined
Diffusion coefficient	User defined
Diffusion coefficient	User defined
Diffusion coefficient	User defined
Variables
Name	Expression	Unit	Description	Selection
c1	chnp.ctemp/(chnp.z_c1+eps)	mol/m^3	Concentration	Domain 1
chnp.cbf_c2	0	mol/(m^2*s)	Convective boundary flux	Boundaries 1–6
chnp.cbf_c3	0	mol/(m^2*s)	Convective boundary flux	Boundaries 1–6
chnp.cbf_c4	0	mol/(m^2*s)	Convective boundary flux	Boundaries 1–6
chnp.cbf_c5	0	mol/(m^2*s)	Convective boundary flux	Boundaries 1–6
chnp.D_c1rr	D1	m^2/s	Diffusion coefficient, rr component	Domain 1
chnp.D_c1phir	0	m^2/s	Diffusion coefficient, phir component	Domain 1
chnp.D_c1zr	0	m^2/s	Diffusion coefficient, zr component	Domain 1
chnp.D_c1rphi	0	m^2/s	Diffusion coefficient, rphi component	Domain 1
chnp.D_c1phiphi	D1	m^2/s	Diffusion coefficient, phiphi component	Domain 1
chnp.D_c1zphi	0	m^2/s	Diffusion coefficient, zphi component	Domain 1
chnp.D_c1rz	0	m^2/s	Diffusion coefficient, rz component	Domain 1
chnp.D_c1phiz	0	m^2/s	Diffusion coefficient, phiz component	Domain 1
chnp.D_c1zz	D1	m^2/s	Diffusion coefficient, zz component	Domain 1
chnp.D_c2rr	D2	m^2/s	Diffusion coefficient, rr component	Domain 1
chnp.D_c2phir	0	m^2/s	Diffusion coefficient, phir component	Domain 1
chnp.D_c2zr	0	m^2/s	Diffusion coefficient, zr component	Domain 1
chnp.D_c2rphi	0	m^2/s	Diffusion coefficient, rphi component	Domain 1
chnp.D_c2phiphi	D2	m^2/s	Diffusion coefficient, phiphi component	Domain 1
chnp.D_c2zphi	0	m^2/s	Diffusion coefficient, zphi component	Domain 1
chnp.D_c2rz	0	m^2/s	Diffusion coefficient, rz component	Domain 1
chnp.D_c2phiz	0	m^2/s	Diffusion coefficient, phiz component	Domain 1
chnp.D_c2zz	D2	m^2/s	Diffusion coefficient, zz component	Domain 1
chnp.D_c3rr	D3	m^2/s	Diffusion coefficient, rr component	Domain 1
chnp.D_c3phir	0	m^2/s	Diffusion coefficient, phir component	Domain 1
chnp.D_c3zr	0	m^2/s	Diffusion coefficient, zr component	Domain 1
chnp.D_c3rphi	0	m^2/s	Diffusion coefficient, rphi component	Domain 1
chnp.D_c3phiphi	D3	m^2/s	Diffusion coefficient, phiphi component	Domain 1
chnp.D_c3zphi	0	m^2/s	Diffusion coefficient, zphi component	Domain 1
chnp.D_c3rz	0	m^2/s	Diffusion coefficient, rz component	Domain 1
chnp.D_c3phiz	0	m^2/s	Diffusion coefficient, phiz component	Domain 1
chnp.D_c3zz	D3	m^2/s	Diffusion coefficient, zz component	Domain 1
chnp.D_c4rr	D4	m^2/s	Diffusion coefficient, rr component	Domain 1
chnp.D_c4phir	0	m^2/s	Diffusion coefficient, phir component	Domain 1
chnp.D_c4zr	0	m^2/s	Diffusion coefficient, zr component	Domain 1
chnp.D_c4rphi	0	m^2/s	Diffusion coefficient, rphi component	Domain 1
chnp.D_c4phiphi	D4	m^2/s	Diffusion coefficient, phiphi component	Domain 1
chnp.D_c4zphi	0	m^2/s	Diffusion coefficient, zphi component	Domain 1
chnp.D_c4rz	0	m^2/s	Diffusion coefficient, rz component	Domain 1
chnp.D_c4phiz	0	m^2/s	Diffusion coefficient, phiz component	Domain 1
chnp.D_c4zz	D4	m^2/s	Diffusion coefficient, zz component	Domain 1
chnp.D_c5rr	D5	m^2/s	Diffusion coefficient, rr component	Domain 1
chnp.D_c5phir	0	m^2/s	Diffusion coefficient, phir component	Domain 1
chnp.D_c5zr	0	m^2/s	Diffusion coefficient, zr component	Domain 1
chnp.D_c5rphi	0	m^2/s	Diffusion coefficient, rphi component	Domain 1
chnp.D_c5phiphi	D5	m^2/s	Diffusion coefficient, phiphi component	Domain 1
chnp.D_c5zphi	0	m^2/s	Diffusion coefficient, zphi component	Domain 1
chnp.D_c5rz	0	m^2/s	Diffusion coefficient, rz component	Domain 1
chnp.D_c5phiz	0	m^2/s	Diffusion coefficient, phiz component	Domain 1
chnp.D_c5zz	D5	m^2/s	Diffusion coefficient, zz component	Domain 1
chnp.Dav_c1	0.5*(chnp.D_c1rr+chnp.D_c1zz)	m^2/s	Average diffusion coefficient	Domain 1
chnp.Dav_c2	0.5*(chnp.D_c2rr+chnp.D_c2zz)	m^2/s	Average diffusion coefficient	Domain 1
chnp.Dav_c3	0.5*(chnp.D_c3rr+chnp.D_c3zz)	m^2/s	Average diffusion coefficient	Domain 1
chnp.Dav_c4	0.5*(chnp.D_c4rr+chnp.D_c4zz)	m^2/s	Average diffusion coefficient	Domain 1
chnp.Dav_c5	0.5*(chnp.D_c5rr+chnp.D_c5zz)	m^2/s	Average diffusion coefficient	Domain 1
chnp.tflux_c1r	chnp.dflux_c1r+chnp.cflux_c1r+chnp.mflux_c1r	mol/(m^2*s)	Total flux, r component	Domain 1
chnp.tflux_c1phi	chnp.dflux_c1phi+chnp.cflux_c1phi+chnp.mflux_c1phi	mol/(m^2*s)	Total flux, phi component	Domain 1
chnp.tflux_c1z	chnp.dflux_c1z+chnp.cflux_c1z+chnp.mflux_c1z	mol/(m^2*s)	Total flux, z component	Domain 1
chnp.tflux_c2r	chnp.dflux_c2r+chnp.cflux_c2r+chnp.mflux_c2r	mol/(m^2*s)	Total flux, r component	Domain 1
chnp.tflux_c2phi	chnp.dflux_c2phi+chnp.cflux_c2phi+chnp.mflux_c2phi	mol/(m^2*s)	Total flux, phi component	Domain 1
chnp.tflux_c2z	chnp.dflux_c2z+chnp.cflux_c2z+chnp.mflux_c2z	mol/(m^2*s)	Total flux, z component	Domain 1
chnp.tflux_c3r	chnp.dflux_c3r+chnp.cflux_c3r+chnp.mflux_c3r	mol/(m^2*s)	Total flux, r component	Domain 1
chnp.tflux_c3phi	chnp.dflux_c3phi+chnp.cflux_c3phi+chnp.mflux_c3phi	mol/(m^2*s)	Total flux, phi component	Domain 1
chnp.tflux_c3z	chnp.dflux_c3z+chnp.cflux_c3z+chnp.mflux_c3z	mol/(m^2*s)	Total flux, z component	Domain 1
chnp.tflux_c4r	chnp.dflux_c4r+chnp.cflux_c4r+chnp.mflux_c4r	mol/(m^2*s)	Total flux, r component	Domain 1
chnp.tflux_c4phi	chnp.dflux_c4phi+chnp.cflux_c4phi+chnp.mflux_c4phi	mol/(m^2*s)	Total flux, phi component	Domain 1
chnp.tflux_c4z	chnp.dflux_c4z+chnp.cflux_c4z+chnp.mflux_c4z	mol/(m^2*s)	Total flux, z component	Domain 1
chnp.tflux_c5r	chnp.dflux_c5r+chnp.cflux_c5r+chnp.mflux_c5r	mol/(m^2*s)	Total flux, r component	Domain 1
chnp.tflux_c5phi	chnp.dflux_c5phi+chnp.cflux_c5phi+chnp.mflux_c5phi	mol/(m^2*s)	Total flux, phi component	Domain 1
chnp.tflux_c5z	chnp.dflux_c5z+chnp.cflux_c5z+chnp.mflux_c5z	mol/(m^2*s)	Total flux, z component	Domain 1
chnp.dfluxMag_c1	sqrt(chnp.dflux_c1r^2+chnp.dflux_c1phi^2+chnp.dflux_c1z^2)	mol/(m^2*s)	Diffusive flux magnitude	Domain 1
chnp.dfluxMag_c2	sqrt(chnp.dflux_c2r^2+chnp.dflux_c2phi^2+chnp.dflux_c2z^2)	mol/(m^2*s)	Diffusive flux magnitude	Domain 1
chnp.dfluxMag_c3	sqrt(chnp.dflux_c3r^2+chnp.dflux_c3phi^2+chnp.dflux_c3z^2)	mol/(m^2*s)	Diffusive flux magnitude	Domain 1
chnp.dfluxMag_c4	sqrt(chnp.dflux_c4r^2+chnp.dflux_c4phi^2+chnp.dflux_c4z^2)	mol/(m^2*s)	Diffusive flux magnitude	Domain 1
chnp.dfluxMag_c5	sqrt(chnp.dflux_c5r^2+chnp.dflux_c5phi^2+chnp.dflux_c5z^2)	mol/(m^2*s)	Diffusive flux magnitude	Domain 1
chnp.tfluxMag_c1	sqrt(chnp.tflux_c1r^2+chnp.tflux_c1phi^2+chnp.tflux_c1z^2)	mol/(m^2*s)	Total flux magnitude	Domain 1
chnp.tfluxMag_c2	sqrt(chnp.tflux_c2r^2+chnp.tflux_c2phi^2+chnp.tflux_c2z^2)	mol/(m^2*s)	Total flux magnitude	Domain 1
chnp.tfluxMag_c3	sqrt(chnp.tflux_c3r^2+chnp.tflux_c3phi^2+chnp.tflux_c3z^2)	mol/(m^2*s)	Total flux magnitude	Domain 1
chnp.tfluxMag_c4	sqrt(chnp.tflux_c4r^2+chnp.tflux_c4phi^2+chnp.tflux_c4z^2)	mol/(m^2*s)	Total flux magnitude	Domain 1
chnp.tfluxMag_c5	sqrt(chnp.tflux_c5r^2+chnp.tflux_c5phi^2+chnp.tflux_c5z^2)	mol/(m^2*s)	Total flux magnitude	Domain 1
chnp.mflux_c1r	chnp.z_c1*F_const*c1*(-chnp.um_c1rr*d(chnp.V,r)-chnp.um_c1rz*d(chnp.V,z))	mol/(m^2*s)	Electrophoretic flux, r component	Domain 1
chnp.mflux_c1phi	chnp.z_c1*F_const*c1*(-chnp.um_c1phir*d(chnp.V,r)-chnp.um_c1phiz*d(chnp.V,z))	mol/(m^2*s)	Electrophoretic flux, phi component	Domain 1
chnp.mflux_c1z	chnp.z_c1*F_const*c1*(-chnp.um_c1zr*d(chnp.V,r)-chnp.um_c1zz*d(chnp.V,z))	mol/(m^2*s)	Electrophoretic flux, z component	Domain 1
chnp.mflux_c2r	chnp.z_c2*F_const*c2*(-chnp.um_c2rr*d(chnp.V,r)-chnp.um_c2rz*d(chnp.V,z))	mol/(m^2*s)	Electrophoretic flux, r component	Domain 1
chnp.mflux_c2phi	chnp.z_c2*F_const*c2*(-chnp.um_c2phir*d(chnp.V,r)-chnp.um_c2phiz*d(chnp.V,z))	mol/(m^2*s)	Electrophoretic flux, phi component	Domain 1
chnp.mflux_c2z	chnp.z_c2*F_const*c2*(-chnp.um_c2zr*d(chnp.V,r)-chnp.um_c2zz*d(chnp.V,z))	mol/(m^2*s)	Electrophoretic flux, z component	Domain 1
chnp.mflux_c3r	chnp.z_c3*F_const*c3*(-chnp.um_c3rr*d(chnp.V,r)-chnp.um_c3rz*d(chnp.V,z))	mol/(m^2*s)	Electrophoretic flux, r component	Domain 1
chnp.mflux_c3phi	chnp.z_c3*F_const*c3*(-chnp.um_c3phir*d(chnp.V,r)-chnp.um_c3phiz*d(chnp.V,z))	mol/(m^2*s)	Electrophoretic flux, phi component	Domain 1
chnp.mflux_c3z	chnp.z_c3*F_const*c3*(-chnp.um_c3zr*d(chnp.V,r)-chnp.um_c3zz*d(chnp.V,z))	mol/(m^2*s)	Electrophoretic flux, z component	Domain 1
chnp.mflux_c4r	chnp.z_c4*F_const*c4*(-chnp.um_c4rr*d(chnp.V,r)-chnp.um_c4rz*d(chnp.V,z))	mol/(m^2*s)	Electrophoretic flux, r component	Domain 1
chnp.mflux_c4phi	chnp.z_c4*F_const*c4*(-chnp.um_c4phir*d(chnp.V,r)-chnp.um_c4phiz*d(chnp.V,z))	mol/(m^2*s)	Electrophoretic flux, phi component	Domain 1
chnp.mflux_c4z	chnp.z_c4*F_const*c4*(-chnp.um_c4zr*d(chnp.V,r)-chnp.um_c4zz*d(chnp.V,z))	mol/(m^2*s)	Electrophoretic flux, z component	Domain 1
chnp.mflux_c5r	chnp.z_c5*F_const*c5*(-chnp.um_c5rr*d(chnp.V,r)-chnp.um_c5rz*d(chnp.V,z))	mol/(m^2*s)	Electrophoretic flux, r component	Domain 1
chnp.mflux_c5phi	chnp.z_c5*F_const*c5*(-chnp.um_c5phir*d(chnp.V,r)-chnp.um_c5phiz*d(chnp.V,z))	mol/(m^2*s)	Electrophoretic flux, phi component	Domain 1
chnp.mflux_c5z	chnp.z_c5*F_const*c5*(-chnp.um_c5zr*d(chnp.V,r)-chnp.um_c5zz*d(chnp.V,z))	mol/(m^2*s)	Electrophoretic flux, z component	Domain 1
chnp.dflux_c1r	-chnp.D_c1rr*chnp.grad_c1r-chnp.D_c1rphi*chnp.grad_c1phi-chnp.D_c1rz*chnp.grad_c1z	mol/(m^2*s)	Diffusive flux, r component	Domain 1
chnp.dflux_c1phi	-chnp.D_c1phir*chnp.grad_c1r-chnp.D_c1phiphi*chnp.grad_c1phi-chnp.D_c1phiz*chnp.grad_c1z	mol/(m^2*s)	Diffusive flux, phi component	Domain 1
chnp.dflux_c1z	-chnp.D_c1zr*chnp.grad_c1r-chnp.D_c1zphi*chnp.grad_c1phi-chnp.D_c1zz*chnp.grad_c1z	mol/(m^2*s)	Diffusive flux, z component	Domain 1
chnp.dflux_c2r	-chnp.D_c2rr*chnp.grad_c2r-chnp.D_c2rphi*chnp.grad_c2phi-chnp.D_c2rz*chnp.grad_c2z	mol/(m^2*s)	Diffusive flux, r component	Domain 1
chnp.dflux_c2phi	-chnp.D_c2phir*chnp.grad_c2r-chnp.D_c2phiphi*chnp.grad_c2phi-chnp.D_c2phiz*chnp.grad_c2z	mol/(m^2*s)	Diffusive flux, phi component	Domain 1
chnp.dflux_c2z	-chnp.D_c2zr*chnp.grad_c2r-chnp.D_c2zphi*chnp.grad_c2phi-chnp.D_c2zz*chnp.grad_c2z	mol/(m^2*s)	Diffusive flux, z component	Domain 1
chnp.dflux_c3r	-chnp.D_c3rr*chnp.grad_c3r-chnp.D_c3rphi*chnp.grad_c3phi-chnp.D_c3rz*chnp.grad_c3z	mol/(m^2*s)	Diffusive flux, r component	Domain 1
chnp.dflux_c3phi	-chnp.D_c3phir*chnp.grad_c3r-chnp.D_c3phiphi*chnp.grad_c3phi-chnp.D_c3phiz*chnp.grad_c3z	mol/(m^2*s)	Diffusive flux, phi component	Domain 1
chnp.dflux_c3z	-chnp.D_c3zr*chnp.grad_c3r-chnp.D_c3zphi*chnp.grad_c3phi-chnp.D_c3zz*chnp.grad_c3z	mol/(m^2*s)	Diffusive flux, z component	Domain 1
chnp.dflux_c4r	-chnp.D_c4rr*chnp.grad_c4r-chnp.D_c4rphi*chnp.grad_c4phi-chnp.D_c4rz*chnp.grad_c4z	mol/(m^2*s)	Diffusive flux, r component	Domain 1
chnp.dflux_c4phi	-chnp.D_c4phir*chnp.grad_c4r-chnp.D_c4phiphi*chnp.grad_c4phi-chnp.D_c4phiz*chnp.grad_c4z	mol/(m^2*s)	Diffusive flux, phi component	Domain 1
chnp.dflux_c4z	-chnp.D_c4zr*chnp.grad_c4r-chnp.D_c4zphi*chnp.grad_c4phi-chnp.D_c4zz*chnp.grad_c4z	mol/(m^2*s)	Diffusive flux, z component	Domain 1
chnp.dflux_c5r	-chnp.D_c5rr*chnp.grad_c5r-chnp.D_c5rphi*chnp.grad_c5phi-chnp.D_c5rz*chnp.grad_c5z	mol/(m^2*s)	Diffusive flux, r component	Domain 1
chnp.dflux_c5phi	-chnp.D_c5phir*chnp.grad_c5r-chnp.D_c5phiphi*chnp.grad_c5phi-chnp.D_c5phiz*chnp.grad_c5z	mol/(m^2*s)	Diffusive flux, phi component	Domain 1
chnp.dflux_c5z	-chnp.D_c5zr*chnp.grad_c5r-chnp.D_c5zphi*chnp.grad_c5phi-chnp.D_c5zz*chnp.grad_c5z	mol/(m^2*s)	Diffusive flux, z component	Domain 1
chnp.grad_c2r	c2r	mol/m^4	Concentration gradient, r component	Domain 1
chnp.grad_c2phi	0	mol/m^4	Concentration gradient, phi component	Domain 1
chnp.grad_c2z	c2z	mol/m^4	Concentration gradient, z component	Domain 1
chnp.ctemp	-c2*chnp.z_c2-c3*chnp.z_c3-c4*chnp.z_c4-c5*chnp.z_c5	mol/m^3	Concentration	Domain 1
chnp.grad_c3r	c3r	mol/m^4	Concentration gradient, r component	Domain 1
chnp.grad_c3phi	0	mol/m^4	Concentration gradient, phi component	Domain 1
chnp.grad_c3z	c3z	mol/m^4	Concentration gradient, z component	Domain 1
chnp.grad_c4r	c4r	mol/m^4	Concentration gradient, r component	Domain 1
chnp.grad_c4phi	0	mol/m^4	Concentration gradient, phi component	Domain 1
chnp.grad_c4z	c4z	mol/m^4	Concentration gradient, z component	Domain 1
chnp.grad_c5r	c5r	mol/m^4	Concentration gradient, r component	Domain 1
chnp.grad_c5phi	0	mol/m^4	Concentration gradient, phi component	Domain 1
chnp.grad_c5z	c5z	mol/m^4	Concentration gradient, z component	Domain 1
chnp.grad_c1r	d(c1,r)	mol/m^4	Concentration gradient, r component	Domain 1
chnp.grad_c1phi	0	mol/m^4	Concentration gradient, phi component	Domain 1
chnp.grad_c1z	d(c1,z)	mol/m^4	Concentration gradient, z component	Domain 1
chnp.u	model.input.u1	m/s	Velocity field, r component	Domain 1
chnp.v	model.input.u2	m/s	Velocity field, phi component	Domain 1
chnp.w	model.input.u3	m/s	Velocity field, z component	Domain 1
chnp.cflux_c1r	c1*model.input.u1	mol/(m^2*s)	Convective flux, r component	Domain 1
chnp.cflux_c1phi	c1*model.input.u2	mol/(m^2*s)	Convective flux, phi component	Domain 1
chnp.cflux_c1z	c1*model.input.u3	mol/(m^2*s)	Convective flux, z component	Domain 1
chnp.cflux_c2r	c2*model.input.u1	mol/(m^2*s)	Convective flux, r component	Domain 1
chnp.cflux_c2phi	c2*model.input.u2	mol/(m^2*s)	Convective flux, phi component	Domain 1
chnp.cflux_c2z	c2*model.input.u3	mol/(m^2*s)	Convective flux, z component	Domain 1
chnp.cflux_c3r	c3*model.input.u1	mol/(m^2*s)	Convective flux, r component	Domain 1
chnp.cflux_c3phi	c3*model.input.u2	mol/(m^2*s)	Convective flux, phi component	Domain 1
chnp.cflux_c3z	c3*model.input.u3	mol/(m^2*s)	Convective flux, z component	Domain 1
chnp.cflux_c4r	c4*model.input.u1	mol/(m^2*s)	Convective flux, r component	Domain 1
chnp.cflux_c4phi	c4*model.input.u2	mol/(m^2*s)	Convective flux, phi component	Domain 1
chnp.cflux_c4z	c4*model.input.u3	mol/(m^2*s)	Convective flux, z component	Domain 1
chnp.cflux_c5r	c5*model.input.u1	mol/(m^2*s)	Convective flux, r component	Domain 1
chnp.cflux_c5phi	c5*model.input.u2	mol/(m^2*s)	Convective flux, phi component	Domain 1
chnp.cflux_c5z	c5*model.input.u3	mol/(m^2*s)	Convective flux, z component	Domain 1
chnp.cfluxMag_c1	sqrt(chnp.cflux_c1r^2+chnp.cflux_c1phi^2+chnp.cflux_c1z^2)	mol/(m^2*s)	Convective flux magnitude	Domain 1
chnp.cfluxMag_c2	sqrt(chnp.cflux_c2r^2+chnp.cflux_c2phi^2+chnp.cflux_c2z^2)	mol/(m^2*s)	Convective flux magnitude	Domain 1
chnp.cfluxMag_c3	sqrt(chnp.cflux_c3r^2+chnp.cflux_c3phi^2+chnp.cflux_c3z^2)	mol/(m^2*s)	Convective flux magnitude	Domain 1
chnp.cfluxMag_c4	sqrt(chnp.cflux_c4r^2+chnp.cflux_c4phi^2+chnp.cflux_c4z^2)	mol/(m^2*s)	Convective flux magnitude	Domain 1
chnp.cfluxMag_c5	sqrt(chnp.cflux_c5r^2+chnp.cflux_c5phi^2+chnp.cflux_c5z^2)	mol/(m^2*s)	Convective flux magnitude	Domain 1
chnp.um_c1rr	u1	s*mol/kg	Mobility, rr component	Domain 1
chnp.um_c1phir	0	s*mol/kg	Mobility, phir component	Domain 1
chnp.um_c1zr	0	s*mol/kg	Mobility, zr component	Domain 1
chnp.um_c1rphi	0	s*mol/kg	Mobility, rphi component	Domain 1
chnp.um_c1phiphi	u1	s*mol/kg	Mobility, phiphi component	Domain 1
chnp.um_c1zphi	0	s*mol/kg	Mobility, zphi component	Domain 1
chnp.um_c1rz	0	s*mol/kg	Mobility, rz component	Domain 1
chnp.um_c1phiz	0	s*mol/kg	Mobility, phiz component	Domain 1
chnp.um_c1zz	u1	s*mol/kg	Mobility, zz component	Domain 1
chnp.um_c2rr	u2	s*mol/kg	Mobility, rr component	Domain 1
chnp.um_c2phir	0	s*mol/kg	Mobility, phir component	Domain 1
chnp.um_c2zr	0	s*mol/kg	Mobility, zr component	Domain 1
chnp.um_c2rphi	0	s*mol/kg	Mobility, rphi component	Domain 1
chnp.um_c2phiphi	u2	s*mol/kg	Mobility, phiphi component	Domain 1
chnp.um_c2zphi	0	s*mol/kg	Mobility, zphi component	Domain 1
chnp.um_c2rz	0	s*mol/kg	Mobility, rz component	Domain 1
chnp.um_c2phiz	0	s*mol/kg	Mobility, phiz component	Domain 1
chnp.um_c2zz	u2	s*mol/kg	Mobility, zz component	Domain 1
chnp.um_c3rr	u3	s*mol/kg	Mobility, rr component	Domain 1
chnp.um_c3phir	0	s*mol/kg	Mobility, phir component	Domain 1
chnp.um_c3zr	0	s*mol/kg	Mobility, zr component	Domain 1
chnp.um_c3rphi	0	s*mol/kg	Mobility, rphi component	Domain 1
chnp.um_c3phiphi	u3	s*mol/kg	Mobility, phiphi component	Domain 1
chnp.um_c3zphi	0	s*mol/kg	Mobility, zphi component	Domain 1
chnp.um_c3rz	0	s*mol/kg	Mobility, rz component	Domain 1
chnp.um_c3phiz	0	s*mol/kg	Mobility, phiz component	Domain 1
chnp.um_c3zz	u3	s*mol/kg	Mobility, zz component	Domain 1
chnp.um_c4rr	u4	s*mol/kg	Mobility, rr component	Domain 1
chnp.um_c4phir	0	s*mol/kg	Mobility, phir component	Domain 1
chnp.um_c4zr	0	s*mol/kg	Mobility, zr component	Domain 1
chnp.um_c4rphi	0	s*mol/kg	Mobility, rphi component	Domain 1
chnp.um_c4phiphi	u4	s*mol/kg	Mobility, phiphi component	Domain 1
chnp.um_c4zphi	0	s*mol/kg	Mobility, zphi component	Domain 1
chnp.um_c4rz	0	s*mol/kg	Mobility, rz component	Domain 1
chnp.um_c4phiz	0	s*mol/kg	Mobility, phiz component	Domain 1
chnp.um_c4zz	u4	s*mol/kg	Mobility, zz component	Domain 1
chnp.um_c5rr	u5	s*mol/kg	Mobility, rr component	Domain 1
chnp.um_c5phir	0	s*mol/kg	Mobility, phir component	Domain 1
chnp.um_c5zr	0	s*mol/kg	Mobility, zr component	Domain 1
chnp.um_c5rphi	0	s*mol/kg	Mobility, rphi component	Domain 1
chnp.um_c5phiphi	u5	s*mol/kg	Mobility, phiphi component	Domain 1
chnp.um_c5zphi	0	s*mol/kg	Mobility, zphi component	Domain 1
chnp.um_c5rz	0	s*mol/kg	Mobility, rz component	Domain 1
chnp.um_c5phiz	0	s*mol/kg	Mobility, phiz component	Domain 1
chnp.um_c5zz	u5	s*mol/kg	Mobility, zz component	Domain 1
chnp.z_c1	charge1	1	Charge number	Domain 1
chnp.z_c2	charge2	1	Charge number	Domain 1
chnp.z_c3	charge3	1	Charge number	Domain 1
chnp.z_c4	charge4	1	Charge number	Domain 1
chnp.z_c5	charge5	1	Charge number	Domain 1
chnp.kappa0rr	c1*chnp.um_c1rr*(chnp.z_c1*F_const)^2+c2*chnp.um_c2rr*(chnp.z_c2*F_const)^2+c3*chnp.um_c3rr*(chnp.z_c3*F_const)^2+c4*chnp.um_c4rr*(chnp.z_c4*F_const)^2+c5*chnp.um_c5rr*(chnp.z_c5*F_const)^2	S/m	Electrolyte conductivity, rr component	Domain 1
chnp.kappa0phir	c1*chnp.um_c1phir*(chnp.z_c1*F_const)^2+c2*chnp.um_c2phir*(chnp.z_c2*F_const)^2+c3*chnp.um_c3phir*(chnp.z_c3*F_const)^2+c4*chnp.um_c4phir*(chnp.z_c4*F_const)^2+c5*chnp.um_c5phir*(chnp.z_c5*F_const)^2	S/m	Electrolyte conductivity, phir component	Domain 1
chnp.kappa0zr	c1*chnp.um_c1zr*(chnp.z_c1*F_const)^2+c2*chnp.um_c2zr*(chnp.z_c2*F_const)^2+c3*chnp.um_c3zr*(chnp.z_c3*F_const)^2+c4*chnp.um_c4zr*(chnp.z_c4*F_const)^2+c5*chnp.um_c5zr*(chnp.z_c5*F_const)^2	S/m	Electrolyte conductivity, zr component	Domain 1
chnp.kappa0rphi	c1*chnp.um_c1rphi*(chnp.z_c1*F_const)^2+c2*chnp.um_c2rphi*(chnp.z_c2*F_const)^2+c3*chnp.um_c3rphi*(chnp.z_c3*F_const)^2+c4*chnp.um_c4rphi*(chnp.z_c4*F_const)^2+c5*chnp.um_c5rphi*(chnp.z_c5*F_const)^2	S/m	Electrolyte conductivity, rphi component	Domain 1
chnp.kappa0phiphi	c1*chnp.um_c1phiphi*(chnp.z_c1*F_const)^2+c2*chnp.um_c2phiphi*(chnp.z_c2*F_const)^2+c3*chnp.um_c3phiphi*(chnp.z_c3*F_const)^2+c4*chnp.um_c4phiphi*(chnp.z_c4*F_const)^2+c5*chnp.um_c5phiphi*(chnp.z_c5*F_const)^2	S/m	Electrolyte conductivity, phiphi component	Domain 1
chnp.kappa0zphi	c1*chnp.um_c1zphi*(chnp.z_c1*F_const)^2+c2*chnp.um_c2zphi*(chnp.z_c2*F_const)^2+c3*chnp.um_c3zphi*(chnp.z_c3*F_const)^2+c4*chnp.um_c4zphi*(chnp.z_c4*F_const)^2+c5*chnp.um_c5zphi*(chnp.z_c5*F_const)^2	S/m	Electrolyte conductivity, zphi component	Domain 1
chnp.kappa0rz	c1*chnp.um_c1rz*(chnp.z_c1*F_const)^2+c2*chnp.um_c2rz*(chnp.z_c2*F_const)^2+c3*chnp.um_c3rz*(chnp.z_c3*F_const)^2+c4*chnp.um_c4rz*(chnp.z_c4*F_const)^2+c5*chnp.um_c5rz*(chnp.z_c5*F_const)^2	S/m	Electrolyte conductivity, rz component	Domain 1
chnp.kappa0phiz	c1*chnp.um_c1phiz*(chnp.z_c1*F_const)^2+c2*chnp.um_c2phiz*(chnp.z_c2*F_const)^2+c3*chnp.um_c3phiz*(chnp.z_c3*F_const)^2+c4*chnp.um_c4phiz*(chnp.z_c4*F_const)^2+c5*chnp.um_c5phiz*(chnp.z_c5*F_const)^2	S/m	Electrolyte conductivity, phiz component	Domain 1
chnp.kappa0zz	c1*chnp.um_c1zz*(chnp.z_c1*F_const)^2+c2*chnp.um_c2zz*(chnp.z_c2*F_const)^2+c3*chnp.um_c3zz*(chnp.z_c3*F_const)^2+c4*chnp.um_c4zz*(chnp.z_c4*F_const)^2+c5*chnp.um_c5zz*(chnp.z_c5*F_const)^2	S/m	Electrolyte conductivity, zz component	Domain 1
chnp.kapparr	chnp.kappa0rr	S/m	Electrolyte conductivity, rr component	Domain 1
chnp.kappaphir	chnp.kappa0phir	S/m	Electrolyte conductivity, phir component	Domain 1
chnp.kappazr	chnp.kappa0zr	S/m	Electrolyte conductivity, zr component	Domain 1
chnp.kapparphi	chnp.kappa0rphi	S/m	Electrolyte conductivity, rphi component	Domain 1
chnp.kappaphiphi	chnp.kappa0phiphi	S/m	Electrolyte conductivity, phiphi component	Domain 1
chnp.kappazphi	chnp.kappa0zphi	S/m	Electrolyte conductivity, zphi component	Domain 1
chnp.kapparz	chnp.kappa0rz	S/m	Electrolyte conductivity, rz component	Domain 1
chnp.kappaphiz	chnp.kappa0phiz	S/m	Electrolyte conductivity, phiz component	Domain 1
chnp.kappazz	chnp.kappa0zz	S/m	Electrolyte conductivity, zz component	Domain 1
chnp.J0r	F_const*(chnp.z_c1*(-chnp.D_c1rr*chnp.grad_c1r-chnp.D_c1rphi*chnp.grad_c1phi-chnp.D_c1rz*chnp.grad_c1z+chnp.z_c1*F_const*c1*(-chnp.um_c1rr*Vr-chnp.um_c1rz*Vz))+chnp.z_c2*(-chnp.D_c2rr*chnp.grad_c2r-chnp.D_c2rphi*chnp.grad_c2phi-chnp.D_c2rz*chnp.grad_c2z+chnp.z_c2*F_const*c2*(-chnp.um_c2rr*Vr-chnp.um_c2rz*Vz))+chnp.z_c3*(-chnp.D_c3rr*chnp.grad_c3r-chnp.D_c3rphi*chnp.grad_c3phi-chnp.D_c3rz*chnp.gra…	A/m^2	Current density, r component	Domain 1
chnp.J0phi	F_const*(chnp.z_c1*(-chnp.D_c1phir*chnp.grad_c1r-chnp.D_c1phiphi*chnp.grad_c1phi-chnp.D_c1phiz*chnp.grad_c1z+chnp.z_c1*F_const*c1*(-chnp.um_c1phir*Vr-chnp.um_c1phiz*Vz))+chnp.z_c2*(-chnp.D_c2phir*chnp.grad_c2r-chnp.D_c2phiphi*chnp.grad_c2phi-chnp.D_c2phiz*chnp.grad_c2z+chnp.z_c2*F_const*c2*(-chnp.um_c2phir*Vr-chnp.um_c2phiz*Vz))+chnp.z_c3*(-chnp.D_c3phir*chnp.grad_c3r-chnp.D_c3phiphi*chnp.grad_c3…	A/m^2	Current density, phi component	Domain 1
chnp.J0z	F_const*(chnp.z_c1*(-chnp.D_c1zr*chnp.grad_c1r-chnp.D_c1zphi*chnp.grad_c1phi-chnp.D_c1zz*chnp.grad_c1z+chnp.z_c1*F_const*c1*(-chnp.um_c1zr*Vr-chnp.um_c1zz*Vz))+chnp.z_c2*(-chnp.D_c2zr*chnp.grad_c2r-chnp.D_c2zphi*chnp.grad_c2phi-chnp.D_c2zz*chnp.grad_c2z+chnp.z_c2*F_const*c2*(-chnp.um_c2zr*Vr-chnp.um_c2zz*Vz))+chnp.z_c3*(-chnp.D_c3zr*chnp.grad_c3r-chnp.D_c3zphi*chnp.grad_c3phi-chnp.D_c3zz*chnp.gra…	A/m^2	Current density, z component	Domain 1
chnp.Jr	chnp.J0r	A/m^2	Current density, r component	Domain 1
chnp.Jphi	chnp.J0phi	A/m^2	Current density, phi component	Domain 1
chnp.Jz	chnp.J0z	A/m^2	Current density, z component	Domain 1
chnp.V	V	V	Electric potential	Domain 1
chnp.gradVr	Vr	V/m	Potential gradient, r component	Domain 1
chnp.gradVphi	0	V/m	Potential gradient, phi component	Domain 1
chnp.gradVz	Vz	V/m	Potential gradient, z component	Domain 1
Shape functions
Name	Shape function	Unit	Description	Shape frame	Selection
c2	Lagrange (Quadratic)	mol/m^3	Concentration	Material	Domain 1
c3	Lagrange (Quadratic)	mol/m^3	Concentration	Material	Domain 1
c4	Lagrange (Quadratic)	mol/m^3	Concentration	Material	Domain 1
c5	Lagrange (Quadratic)	mol/m^3	Concentration	Material	Domain 1
V	Lagrange (Quadratic)	V	Electric potential	Material	Domain 1
Weak expressions
Weak expression	Integration frame	Selection
-2*(chnp.u*c2r+chnp.w*c2z)*test(c2)*(isScalingSystemDomain==0)*pi*r	Material	Domain 1
2*chnp.cbf_c2*test(c2)*pi*r	Material	Boundaries 1–6
-2*(chnp.u*c3r+chnp.w*c3z)*test(c3)*(isScalingSystemDomain==0)*pi*r	Material	Domain 1
2*chnp.cbf_c3*test(c3)*pi*r	Material	Boundaries 1–6
-2*(chnp.u*c4r+chnp.w*c4z)*test(c4)*(isScalingSystemDomain==0)*pi*r	Material	Domain 1
2*chnp.cbf_c4*test(c4)*pi*r	Material	Boundaries 1–6
-2*(chnp.u*c5r+chnp.w*c5z)*test(c5)*(isScalingSystemDomain==0)*pi*r	Material	Domain 1
2*chnp.cbf_c5*test(c5)*pi*r	Material	Boundaries 1–6
2*chnp.z_c2*F_const*c2*((-chnp.um_c2rr*d(chnp.V,r)-chnp.um_c2rz*d(chnp.V,z))*test(c2r)+(-chnp.um_c2zr*d(chnp.V,r)-chnp.um_c2zz*d(chnp.V,z))*test(c2z))*pi*r	Material	Domain 1
2*chnp.z_c3*F_const*c3*((-chnp.um_c3rr*d(chnp.V,r)-chnp.um_c3rz*d(chnp.V,z))*test(c3r)+(-chnp.um_c3zr*d(chnp.V,r)-chnp.um_c3zz*d(chnp.V,z))*test(c3z))*pi*r	Material	Domain 1
2*chnp.z_c4*F_const*c4*((-chnp.um_c4rr*d(chnp.V,r)-chnp.um_c4rz*d(chnp.V,z))*test(c4r)+(-chnp.um_c4zr*d(chnp.V,r)-chnp.um_c4zz*d(chnp.V,z))*test(c4z))*pi*r	Material	Domain 1
2*chnp.z_c5*F_const*c5*((-chnp.um_c5rr*d(chnp.V,r)-chnp.um_c5rz*d(chnp.V,z))*test(c5r)+(-chnp.um_c5zr*d(chnp.V,r)-chnp.um_c5zz*d(chnp.V,z))*test(c5z))*pi*r	Material	Domain 1
2*(-c2t*test(c2)+chnp.dflux_c2r*test(c2r)+chnp.dflux_c2z*test(c2z))*pi*r	Material	Domain 1
2*(-c3t*test(c3)+chnp.dflux_c3r*test(c3r)+chnp.dflux_c3z*test(c3z))*pi*r	Material	Domain 1
2*(-c4t*test(c4)+chnp.dflux_c4r*test(c4r)+chnp.dflux_c4z*test(c4z))*pi*r	Material	Domain 1
2*(-c5t*test(c5)+chnp.dflux_c5r*test(c5r)+chnp.dflux_c5z*test(c5z))*pi*r	Material	Domain 1
2*(chnp.Jr*test(Vr)+chnp.Jz*test(Vz))*pi*r	Material	Domain 1
2.3.2 Electric Insulation 1
Electric Insulation 1
Selection
Geometric entity level	Boundary
Selection	Boundaries 4–5
Equations
2.3.3 Axial Symmetry 1
Axial Symmetry 1
Selection
Geometric entity level	Boundary
Selection	Boundary 1
2.3.4 No Flux 1
No Flux 1
Selection
Geometric entity level	Boundary
Selection	Boundaries 4–5
Equations
Variables
Name	Expression	Unit	Description	Selection
chnp.cbf_c2	c2*(chnp.u*chnp.nrmesh+chnp.v*chnp.nphimesh+chnp.w*chnp.nzmesh)	mol/(m^2*s)	Convective boundary flux	Boundaries 4–5
chnp.cbf_c3	c3*(chnp.u*chnp.nrmesh+chnp.v*chnp.nphimesh+chnp.w*chnp.nzmesh)	mol/(m^2*s)	Convective boundary flux	Boundaries 4–5
chnp.cbf_c4	c4*(chnp.u*chnp.nrmesh+chnp.v*chnp.nphimesh+chnp.w*chnp.nzmesh)	mol/(m^2*s)	Convective boundary flux	Boundaries 4–5
chnp.cbf_c5	c5*(chnp.u*chnp.nrmesh+chnp.v*chnp.nphimesh+chnp.w*chnp.nzmesh)	mol/(m^2*s)	Convective boundary flux	Boundaries 4–5
2.3.5 Initial Values 1
Initial Values 1
Selection
Geometric entity level	Domain
Selection	Domain 1
Settings
Description	Value
Concentration	{0, bulk2, bulk3, bulk4, bulk5}
Electric potential	0
2.3.6 Concentration 1
Concentration 1
Selection
Geometric entity level	Boundary
Selection	Boundary 2
Equations
Settings
Description	Value
Apply reaction terms on	All physics (symmetric)
Use weak constraints	Off
Constraint method	Elemental
Variables
Name	Expression	Unit	Description	Selection
chnp.c0_c3	0	mol/m^3	Concentration	Boundary 2
Shape functions
Constraint	Constraint force	Shape function	Selection
0	0	Lagrange (Quadratic)	Boundary 2
-c3+chnp.c0_c3	test(-c3+chnp.c0_c3)	Lagrange (Quadratic)	Boundary 2
0	0	Lagrange (Quadratic)	Boundary 2
0	0	Lagrange (Quadratic)	Boundary 2
2.3.7 Concentration 2
Concentration 2
Selection
Geometric entity level	Boundary
Selection	Boundaries 3, 6
Equations
Settings
Description	Value
Apply reaction terms on	All physics (symmetric)
Use weak constraints	Off
Constraint method	Elemental
Variables
Name	Expression	Unit	Description	Selection
chnp.c0_c2	bulk2	mol/m^3	Concentration	Boundaries 3, 6
chnp.c0_c3	bulk3	mol/m^3	Concentration	Boundaries 3, 6
chnp.c0_c4	bulk4	mol/m^3	Concentration	Boundaries 3, 6
chnp.c0_c5	bulk5	mol/m^3	Concentration	Boundaries 3, 6
Shape functions
Constraint	Constraint force	Shape function	Selection
-c2+chnp.c0_c2	test(-c2+chnp.c0_c2)	Lagrange (Quadratic)	Boundaries 3, 6
-c3+chnp.c0_c3	test(-c3+chnp.c0_c3)	Lagrange (Quadratic)	Boundaries 3, 6
-c4+chnp.c0_c4	test(-c4+chnp.c0_c4)	Lagrange (Quadratic)	Boundaries 3, 6
-c5+chnp.c0_c5	test(-c5+chnp.c0_c5)	Lagrange (Quadratic)	Boundaries 3, 6
2.3.8 Flux 1
Flux 1
Selection
Geometric entity level	Boundary
Selection	Boundary 2
Equations
Variables
Name	Expression	Unit	Description	Selection
chnp.cbf_c2	c2*(chnp.u*chnp.nrmesh+chnp.v*chnp.nphimesh+chnp.w*chnp.nzmesh)	mol/(m^2*s)	Convective boundary flux	Boundary 2
chnp.cbf_c3	c3*(chnp.u*chnp.nrmesh+chnp.v*chnp.nphimesh+chnp.w*chnp.nzmesh)	mol/(m^2*s)	Convective boundary flux	Boundary 2
chnp.cbf_c4	c4*(chnp.u*chnp.nrmesh+chnp.v*chnp.nphimesh+chnp.w*chnp.nzmesh)	mol/(m^2*s)	Convective boundary flux	Boundary 2
chnp.cbf_c5	c5*(chnp.u*chnp.nrmesh+chnp.v*chnp.nphimesh+chnp.w*chnp.nzmesh)	mol/(m^2*s)	Convective boundary flux	Boundary 2
Weak expressions
Weak expression	Integration frame	Selection
0	Material	Boundary 2
0	Material	Boundary 2
-2*current_den*test(c4)*pi*r/FAR	Material	Boundary 2
2*current_den*test(c5)*pi*r/FAR	Material	Boundary 2
2.3.9 Electric Potential 1
Electric Potential 1
Selection
Geometric entity level	Boundary
Selection	Boundaries 3, 6
Equations
Settings
Description	Value
Apply reaction terms on	All physics (symmetric)
Use weak constraints	Off
Constraint method	Elemental
Variables
Name	Expression	Unit	Description	Selection
chnp.V0	0	V	Electric potential	Boundaries 3, 6
Shape functions
Constraint	Constraint force	Shape function	Selection
chnp.V0-V	test(chnp.V0-V)	Lagrange (Quadratic)	Boundaries 3, 6
2.3.10 Current Density 1
Current Density 1
Selection
Geometric entity level	Boundary
Selection	Boundary 2
Equations
Settings
Description	Value
Inward current density	current_den
Variables
Name	Expression	Unit	Description	Selection
chnp.i0_cdens1	current_den	A/m^2	Inward current density	Boundary 2
Weak expressions
Weak expression	Integration frame	Selection
2*chnp.i0_cdens1*test(V)*pi*r	Material	Boundary 2
2.4 Mesh 2
Mesh 2
2.4.1 Size (size)
Settings
Description	Value
Maximum element size	1e-05
Minimum element size	2e-08
Curvature factor	0.2
Predefined size	Extremely fine
2.4.2 Free Triangular 1 (ftri1)
Selection
Geometric entity level	Remaining
Size 1 (size1)
Selection
Geometric entity level	Boundary
Selection	Boundary 2
Size 1
Settings
Description	Value
Maximum element size	5e-08
Minimum element size	5e-10
Curvature factor	0.3
Resolution of narrow regions	Off
Maximum element growth rate	1.02
Custom element size	Custom
Problems 1 (prob1)
Warning 1 (warning1)
Selection
Geometric entity level	Boundary
Selection	Boundary 2
Warning 1
Settings
Description	Value
Warning message	Mesh_size_settings_from_X_were_overwritten_by_finer_settings_on_adjacent_entities#size1
3 Study 1
Computation information
Computation time	6 min 17 s
CPU	Intel(R) Xeon(R) CPU E3-1230 v3 @ 3.30GHz, 4 cores
Operating system	Windows 7
3.1 Stationary
Study settings
Description	Value
Include geometric nonlinearity	Off
Physics and variables selection
Physics interface	Discretization
Nernst-Planck Equations (chnp)	physics
Mesh selection
Geometry	Mesh
Geometry 1 (geom1)	mesh2
3.2 Solver Configurations
3.2.1 Solver 1
Compile Equations: Stationary (st1)
Study and step
Description	Value
Use study	Study 1
Use study step	Stationary
Dependent Variables 1 (v1)
General
Description	Value
Defined by study step	Stationary
Initial values of variables solved for
Description	Value
Solution	COMSOL Solution
Values of variables not solved for
Description	Value
Solution	COMSOL Solution
Electric potential (mod1.V) (mod1_V)
General
Description	Value
Field components	mod1.V
Concentration (mod1.c4) (mod1_c4)
General
Description	Value
Field components	mod1.c4
Concentration (mod1.c3) (mod1_c3)
General
Description	Value
Field components	mod1.c3
Concentration (mod1.c2) (mod1_c2)
General
Description	Value
Field components	mod1.c2
Concentration (mod1.c5) (mod1_c5)
General
Description	Value
Field components	mod1.c5
Stationary Solver 1 (s1)
General
Description	Value
Defined by study step	Stationary
Relative tolerance	1e-06
Fully Coupled 1 (fc1)
General
Description	Value
Linear solver	Direct 1
Method and termination
Description	Value
Initial damping factor	1
Minimum damping factor	0.0001
Restriction for step-size update	10
Termination criterion	Solution
4 Results
4.1 Data Sets
4.1.1 Solution 1
Solution
Description	Value
Solution	Solver 1
Component	Save Point Geometry 1
Data set: Solution 1
4.1.2 Solution 2
Solution
Description	Value
Solution	COMSOL Solution
Component	Save Point Geometry 1
Data set: Solution 2
4.1.3 Revolution 2D 1
Data
Description	Value
Data set	Solution 1
Axis data
Description	Value
Axis entry method	Two points
Points	{{0, 0}, {0, 1}}
Revolution layers
Description	Value
Start angle	-90
Revolution angle	225
Data set: Revolution 2D 1
4.2 Derived Values
4.2.1 Line Integration 1
Selection
Geometric entity level	Boundary
Selection	Boundary 2
Data
Description	Value
Data set	Solution 1
Expression
Description	Value
Expression	chnp.tfluxMag_c5*FAR*2*pi*r
Unit	A
Description	chnp.tfluxMag_c5*FAR*2*pi*r
4.2.2 Line Integration 2
Selection
Geometric entity level	Boundary
Selection	Boundary 2
Data
Description	Value
Data set	Solution 1
Expression
Description	Value
Expression	chnp.tfluxMag_c3*2*pi*r
Unit	mol/s
Description	chnp.tfluxMag_c3*2*pi*r
4.3 Tables
4.3.1 Table 1
Line Integration 1 (chnp.tfluxMag_c4)
Table 1
Total flux magnitude (mol/(m*s))	chnp.tfluxMag_c4*FAR*2*pi*r (A)	chnp.tfluxMag_c5*FAR*2*pi*r (A)
0	2.3329e-08	2.3329e-08
4.4 Plot Groups
4.4.1 2D Plot Group 1
Surface: Electric potential (V)
4.4.2 Concentration (chnp)
Surface: Concentration (mol/m3)
4.4.3 Electric Potential (chnp)
Surface: Electric potential (V)
4.4.4 Concentration, 3D (chnp)
Surface: Concentration (mol/m3)
3D Comsol Simulation Details
Contents
1	Global Definitions
1.1.	Parameters 1
2	Model 1
2.1.	Definitions
2.2.	Geometry 1
2.3.	Materials
2.4.	Transport of Diluted Species
2.5.	Meshes
3	Study 1
3.1.	Parametric Sweep
3.2.	Stationary
3.3.	Solver Configurations
4	Results
4.1.	Data Sets
4.2.	Derived Values
4.3.	Tables
4.4.	Plot Groups
1 Global Definitions
Used products
COMSOL Multiphysics
Chemical Reaction Engineering Module
1.1 Parameters 1
Parameters
Name	Expression	Value	Description
D	1e-9[m^2/s]	1E−9 m²/s
E0	0[V]	0 V
E	-0.2[V]	−0.2 V
eta	E-E0	−0.2 V
f	38.92[V^ - 1]	38.92 1/V
alpha	0.5	0.5
n	1	1
k0	0.01 [m/s]	0.01 m/s
kc	k0*exp(-alpha*n*f*eta)	0.49009 m/s
ka	k0*exp((1 - alpha)*n*f*eta)	2.0404E−4 m/s
FAR	96485[C/mol]	96485 C/mol
Radius	0.05	0.05
d	4.9e-05	4.9E−5
2 Model 1
Component settings
Unit system	SI
2.1 Definitions
2.1.1 Coordinate Systems
Boundary System 1
Coordinate system type	Boundary system
Tag	sys1
Coordinate names
First (t1)	Second (t2)	Third (n)
t1	t2	n
Settings
Description	Value
Create first tangent direction from	Global Cartesian
2.2 Geometry 1
Geometry 1
Units
Length unit	m
Angular unit	deg
Geometry statistics
Description	Value
Space dimension	3
Number of domains	2
Number of boundaries	13
Number of edges	28
Number of vertices	20
2.2.1 Block 1 (blk1)
Position
Description	Value
Position	{0, 0, 0}
Axis
Description	Value
Axis type	Cartesian
Size and shape
Description	Value
Width	0.0001
Depth	0.0001
Height	0.0001
Layers
Description	Value
Layers
2.2.2 Work Plane 1 (wp1)
Visualization
Description	Value
Coincident entities (blue)	Off
Intersection (cyan)	Off
Geometry (wp1)
Circle 1 (c1)
Position
Description	Value
Position	{0.00005, 0.00005}
Layers
Size and shape
Description	Value
Radius	5e-06
2.2.3 Cylinder 1 (cyl1)
Position
Description	Value
Position	{d, 50e-6, 0.000000440}
Axis
Description	Value
Axis type	x - axis
Layers
Size and shape
Description	Value
Radius	4e-07
Height	2e-06
2.3 Materials
2.3.1 Water
Water
Selection
Geometric entity level	Domain
Selection	Domains 1–2
Basic Settings
Description	Value
Dynamic viscosity	eta(T[1/K])[Pa*s]
Ratio of specific heats	1
Electrical conductivity	{{5.5e-6[S/m], 0, 0}, {0, 5.5e-6[S/m], 0}, {0, 0, 5.5e-6[S/m]}}
Heat capacity at constant pressure	Cp(T[1/K])[J/(kg*K)]
Density	rho(T[1/K])[kg/m^3]
Thermal conductivity	{{k(T[1/K])[W/(m*K)], 0, 0}, {0, k(T[1/K])[W/(m*K)], 0}, {0, 0, k(T[1/K])[W/(m*K)]}}
Speed of sound	cs(T[1/K])[m/s]
2.4 Transport of Diluted Species
Used products
COMSOL Multiphysics
Chemical Reaction Engineering Module
Transport of Diluted Species
Selection
Geometric entity level	Domain
Selection	Domain 1
Equations
Settings
Description	Value
Concentration	Linear
Compute boundary fluxes	Off
Value type when using splitting of complex variables	Real
Streamline diffusion	On
Crosswind diffusion	On
Lower gradient limit	0.1[mol/m^3]/chds.helem
Crosswind diffusion type for free flow	Codina
Equation residual	Approximate residual
Convective term	Non - conservative form
Convection	Off
Migration in electric field	Off
Adsorption in porous media	Off
Dispersion in porous media	Off
Volatilization in partially saturated porous media	Off
Variables
Name	Expression	Unit	Description	Selection
domflux.cx	chds.dflux_cx	mol/(m^2*s)	Domain flux, x component	Domain 1
domflux.cy	chds.dflux_cy	mol/(m^2*s)	Domain flux, y component	Domain 1
domflux.cz	chds.dflux_cz	mol/(m^2*s)	Domain flux, z component	Domain 1
domflux.c2x	chds.dflux_c2x	mol/(m^2*s)	Domain flux, x component	Domain 1
domflux.c2y	chds.dflux_c2y	mol/(m^2*s)	Domain flux, y component	Domain 1
domflux.c2z	chds.dflux_c2z	mol/(m^2*s)	Domain flux, z component	Domain 1
chds.R_c	0	mol/(m^3*s)	Total rate expression	Domain 1
chds.R_c2	0	mol/(m^3*s)	Total rate expression	Domain 1
chds.epsilon_p	1	1	Porosity	Domain 1
chds.theta	chds.epsilon_p	1	Liquid volume fraction	Domain 1
chds.av	0	1	Gas volume fraction	Domain 1
chds.nx	unx	1	Normal vector, x component	Boundaries 7–12
chds.ny	uny	1	Normal vector, y component	Boundaries 7–12
chds.nz	unz	1	Normal vector, z component	Boundaries 7–12
chds.nx	dnx	1	Normal vector, x component	Boundaries 1–6, 13
chds.ny	dny	1	Normal vector, y component	Boundaries 1–6, 13
chds.nz	dnz	1	Normal vector, z component	Boundaries 1–6, 13
chds.nxmesh	root.unxmesh	1	Normal vector (mesh), x component	Boundaries 7–12
chds.nymesh	root.unymesh	1	Normal vector (mesh), y component	Boundaries 7–12
chds.nzmesh	root.unzmesh	1	Normal vector (mesh), z component	Boundaries 7–12
chds.nxmesh	root.dnxmesh	1	Normal vector (mesh), x component	Boundaries 1–6, 13
chds.nymesh	root.dnymesh	1	Normal vector (mesh), y component	Boundaries 1–6, 13
chds.nzmesh	root.dnzmesh	1	Normal vector (mesh), z component	Boundaries 1–6, 13
chds.nxc	root.nxc/sqrt(root.nxc^2+root.nyc^2+root.nzc^2+eps)	1	Normal vector, x component	Boundaries 1–13
chds.nyc	root.nyc/sqrt(root.nxc^2+root.nyc^2+root.nzc^2+eps)	1	Normal vector, y component	Boundaries 1–13
chds.nzc	root.nzc/sqrt(root.nxc^2+root.nyc^2+root.nzc^2+eps)	1	Normal vector, z component	Boundaries 1–13
chds.ndflux_c	chds.bndFlux_c	mol/(m^2*s)	Normal diffusive flux	Boundaries 1–13
chds.ndflux_c2	chds.bndFlux_c2	mol/(m^2*s)	Normal diffusive flux	Boundaries 1–13
chds.ntflux_c	chds.bndFlux_c	mol/(m^2*s)	Normal total flux	Boundaries 1–13
chds.ntflux_c2	chds.bndFlux_c2	mol/(m^2*s)	Normal total flux	Boundaries 1–13
chds.bndFlux_c	-dflux_spatial(c)	mol/(m^2*s)	Boundary flux	Boundaries 1–6, 13
chds.bndFlux_c	-uflux_spatial(c)	mol/(m^2*s)	Boundary flux	Boundaries 7–12
chds.bndFlux_c2	-dflux_spatial(c2)	mol/(m^2*s)	Boundary flux	Boundaries 1–6, 13
chds.bndFlux_c2	-uflux_spatial(c2)	mol/(m^2*s)	Boundary flux	Boundaries 7–12
2.4.1 Diffusion
Diffusion
Selection
Geometric entity level	Domain
Selection	Domain 1
Equations
Settings
Description	Value
Material	Water (mat1)
Diffusion coefficient	{{D, 0, 0}, {0, D, 0}, {0, 0, D}}
Diffusion coefficient	{{D, 0, 0}, {0, D, 0}, {0, 0, D}}
Diffusion coefficient	User defined
Diffusion coefficient	User defined
Used products
COMSOL Multiphysics
Variables
Name	Expression	Unit	Description	Selection
chds.D_cxx	D	m^2/s	Diffusion coefficient, xx component	Domain 1
chds.D_cyx	0	m^2/s	Diffusion coefficient, yx component	Domain 1
chds.D_czx	0	m^2/s	Diffusion coefficient, zx component	Domain 1
chds.D_cxy	0	m^2/s	Diffusion coefficient, xy component	Domain 1
chds.D_cyy	D	m^2/s	Diffusion coefficient, yy component	Domain 1
chds.D_czy	0	m^2/s	Diffusion coefficient, zy component	Domain 1
chds.D_cxz	0	m^2/s	Diffusion coefficient, xz component	Domain 1
chds.D_cyz	0	m^2/s	Diffusion coefficient, yz component	Domain 1
chds.D_czz	D	m^2/s	Diffusion coefficient, zz component	Domain 1
chds.D_c2xx	D	m^2/s	Diffusion coefficient, xx component	Domain 1
chds.D_c2yx	0	m^2/s	Diffusion coefficient, yx component	Domain 1
chds.D_c2zx	0	m^2/s	Diffusion coefficient, zx component	Domain 1
chds.D_c2xy	0	m^2/s	Diffusion coefficient, xy component	Domain 1
chds.D_c2yy	D	m^2/s	Diffusion coefficient, yy component	Domain 1
chds.D_c2zy	0	m^2/s	Diffusion coefficient, zy component	Domain 1
chds.D_c2xz	0	m^2/s	Diffusion coefficient, xz component	Domain 1
chds.D_c2yz	0	m^2/s	Diffusion coefficient, yz component	Domain 1
chds.D_c2zz	D	m^2/s	Diffusion coefficient, zz component	Domain 1
chds.Dav_c	(chds.D_cxx+chds.D_cyy+chds.D_czz)/3	m^2/s	Average diffusion coefficient	Domain 1
chds.Dav_c2	(chds.D_c2xx+chds.D_c2yy+chds.D_c2zz)/3	m^2/s	Average diffusion coefficient	Domain 1
chds.tflux_cx	chds.dflux_cx	mol/(m^2*s)	Total flux, x component	Domain 1
chds.tflux_cy	chds.dflux_cy	mol/(m^2*s)	Total flux, y component	Domain 1
chds.tflux_cz	chds.dflux_cz	mol/(m^2*s)	Total flux, z component	Domain 1
chds.tflux_c2x	chds.dflux_c2x	mol/(m^2*s)	Total flux, x component	Domain 1
chds.tflux_c2y	chds.dflux_c2y	mol/(m^2*s)	Total flux, y component	Domain 1
chds.tflux_c2z	chds.dflux_c2z	mol/(m^2*s)	Total flux, z component	Domain 1
chds.dfluxMag_c	sqrt(chds.dflux_cx^2+chds.dflux_cy^2+chds.dflux_cz^2)	mol/(m^2*s)	Diffusive flux magnitude	Domain 1
chds.dfluxMag_c2	sqrt(chds.dflux_c2x^2+chds.dflux_c2y^2+chds.dflux_c2z^2)	mol/(m^2*s)	Diffusive flux magnitude	Domain 1
chds.tfluxMag_c	sqrt(chds.tflux_cx^2+chds.tflux_cy^2+chds.tflux_cz^2)	mol/(m^2*s)	Total flux magnitude	Domain 1
chds.tfluxMag_c2	sqrt(chds.tflux_c2x^2+chds.tflux_c2y^2+chds.tflux_c2z^2)	mol/(m^2*s)	Total flux magnitude	Domain 1
chds.dflux_cx	-chds.D_cxx*cx-chds.D_cxy*cy-chds.D_cxz*cz	mol/(m^2*s)	Diffusive flux, x component	Domain 1
chds.dflux_cy	-chds.D_cyx*cx-chds.D_cyy*cy-chds.D_cyz*cz	mol/(m^2*s)	Diffusive flux, y component	Domain 1
chds.dflux_cz	-chds.D_czx*cx-chds.D_czy*cy-chds.D_czz*cz	mol/(m^2*s)	Diffusive flux, z component	Domain 1
chds.dflux_c2x	-chds.D_c2xx*c2x-chds.D_c2xy*c2y-chds.D_c2xz*c2z	mol/(m^2*s)	Diffusive flux, x component	Domain 1
chds.dflux_c2y	-chds.D_c2yx*c2x-chds.D_c2yy*c2y-chds.D_c2yz*c2z	mol/(m^2*s)	Diffusive flux, y component	Domain 1
chds.dflux_c2z	-chds.D_c2zx*c2x-chds.D_c2zy*c2y-chds.D_c2zz*c2z	mol/(m^2*s)	Diffusive flux, z component	Domain 1
chds.grad_cx	cx	mol/m^4	Concentration gradient, x component	Domain 1
chds.grad_cy	cy	mol/m^4	Concentration gradient, y component	Domain 1
chds.grad_cz	cz	mol/m^4	Concentration gradient, z component	Domain 1
chds.grad_c2x	c2x	mol/m^4	Concentration gradient, x component	Domain 1
chds.grad_c2y	c2y	mol/m^4	Concentration gradient, y component	Domain 1
chds.grad_c2z	c2z	mol/m^4	Concentration gradient, z component	Domain 1
chds.helem	h	m	Element size	Domain 1
chds.glim_mass	0.1[mol/m^3]/chds.helem	mol/m^4	Lower gradient limit	Domain 1
chds.Res_c	-chds.R_c	mol/(m^3*s)	Equation residual	Domain 1
chds.Res_c2	-chds.R_c2	mol/(m^3*s)	Equation residual	Domain 1
Shape functions
Name	Shape function	Unit	Description	Shape frame	Selection
c	Lagrange (Linear)	mol/m^3	Concentration	Material	Domain 1
c2	Lagrange (Linear)	mol/m^3	Concentration	Material	Domain 1
Weak expressions
Weak expression	Integration frame	Selection
-ct*test(c)+chds.dflux_cx*test(cx)+chds.dflux_cy*test(cy)+chds.dflux_cz*test(cz)	Material	Domain 1
-c2t*test(c2)+chds.dflux_c2x*test(c2x)+chds.dflux_c2y*test(c2y)+chds.dflux_c2z*test(c2z)	Material	Domain 1
chds.streamline*(isScalingSystemDomain==0)	Material	Domain 1
chds.crosswind*(isScalingSystemDomain==0)	Material	Domain 1
2.4.2 No Flux 1
No Flux 1
Selection
Geometric entity level	Boundary
Selection	Boundaries 3, 7–12
Equations
Used products
COMSOL Multiphysics
2.4.3 Initial Values 1
Initial Values 1
Selection
Geometric entity level	Domain
Selection	Domain 1
Settings
Description	Value
Concentration	{10, 0}
Used products
COMSOL Multiphysics
2.4.4 Flux 1
Flux 1
Selection
Geometric entity level	Boundary
Selection	Boundary 6
Equations
Settings
Description	Value
Species c	On
Species c2	On
Inward flux	{-(kc*c - ka*c2), (kc*c - ka*c2)}
Flux type	General inward flux
Used products
COMSOL Multiphysics
Weak expressions
Weak expression	Integration frame	Selection
-(kc*c-ka*c2)*test(c)	Material	Boundary 6
(kc*c-ka*c2)*test(c2)	Material	Boundary 6
2.4.5 Concentration 1
Concentration 1
Selection
Geometric entity level	Boundary
Selection	Boundaries 1–2, 4–5, 13
Equations
Settings
Description	Value
Concentration	{10, 0}
Species c	On
Species c2	On
Apply reaction terms on	All physics (symmetric)
Use weak constraints	Off
Constraint method	Elemental
Used products
COMSOL Multiphysics
Variables
Name	Expression	Unit	Description	Selection
chds.c0_c	10	mol/m^3	Concentration	Boundaries 1–2, 4–5, 13
chds.c0_c2	0	mol/m^3	Concentration	Boundaries 1–2, 4–5, 13
Shape functions
Constraint	Constraint force	Shape function	Selection
-c+chds.c0_c	test(-c+chds.c0_c)	Lagrange (Linear)	Boundaries 1–2, 4–5, 13
-c2+chds.c0_c2	test(-c2+chds.c0_c2)	Lagrange (Linear)	Boundaries 1–2, 4–5, 13
2.4.6 Concentration 2
Concentration 2
Selection
Geometric entity level	Boundary
Selection	No boundaries
Equations
Settings
Description	Value
Concentration	{0, 0}
Species c	On
Species c2	On
Apply reaction terms on	All physics (symmetric)
Use weak constraints	Off
Constraint method	Elemental
Used products
COMSOL Multiphysics
2.5 Meshes
2.5.1 Mesh 1
Mesh 1
Size (size)
Settings
Description	Value
Maximum element size	1e-06
Minimum element size	1e-09
Curvature factor	0.5
Resolution of narrow regions	0.3
Maximum element growth rate	1.05
Predefined size	Extremely fine
Custom element size	Custom
Free Tetrahedral 1 (ftet1)
Selection
Geometric entity level	Remaining
Size 1 (size1)
Selection
Geometric entity level	Boundary
Selection	Boundary 6
Size 1
Settings
Description	Value
Maximum element size	1e-07
Minimum element size	2e-10
Curvature factor	0.2
Maximum element growth rate	1.05
Predefined size	Extremely fine
Custom element size	Custom
2.5.2 Mesh 2
Mesh 2
Size (size)
Settings
Description	Value
Maximum element size	1e-05
Minimum element size	1.8e-06
Curvature factor	0.6
Resolution of narrow regions	0.5
Maximum element growth rate	1.5
Reference 1 (rf1)
Settings
Description	Value
Mesh	Mesh 1
Scale 1 (sca1)
Selection
Geometric entity level	Domain
Selection	Geometry geom1
Scale 1
Settings
Description	Value
Element size scale	2
2.5.3 Mesh 3
Mesh 3
Size (size)
Settings
Description	Value
Maximum element size	1e-05
Minimum element size	1.8e-06
Curvature factor	0.6
Resolution of narrow regions	0.5
Maximum element growth rate	1.5
Reference 1 (rf1)
Settings
Description	Value
Mesh	Mesh 1
Scale 1 (sca1)
Selection
Geometric entity level	Domain
Selection	Geometry geom1
Scale 1
Settings
Description	Value
Element size scale	2
2.5.4 Mesh 4
Mesh 4
Size (size)
Settings
Description	Value
Maximum element size	1e-05
Minimum element size	1.8e-06
Curvature factor	0.6
Resolution of narrow regions	0.5
Maximum element growth rate	1.5
Reference 1 (rf1)
Settings
Description	Value
Mesh	Mesh 1
Scale 1 (sca1)
Selection
Geometric entity level	Domain
Selection	Geometry geom1
Scale 1
Settings
Description	Value
Element size scale	2
2.5.5 Mesh 5
Mesh 5
Size (size)
Settings
Description	Value
Maximum element size	1e-05
Minimum element size	1.8e-06
Curvature factor	0.6
Resolution of narrow regions	0.5
Maximum element growth rate	1.5
Reference 1 (rf1)
Settings
Description	Value
Mesh	Mesh 1
Scale 1 (sca1)
Selection
Geometric entity level	Domain
Selection	Geometry geom1
Scale 1
Settings
Description	Value
Element size scale	2
3 Study 1
Computation information
Computation time
CPU	Intel(R) Xeon(R) CPU E3-1230 v3 @ 3.30GHz, 4 cores
Operating system	Windows 7
3.1 Parametric Sweep
Parameter name	Parameter value list
d	range(5.5e-5,-5.0e-7,4.9e-5)
3.2 Stationary
Study settings
Description	Value
Include geometric nonlinearity	Off
Physics and variables selection
Physics interface	Discretization
Transport of Diluted Species (chds)	physics
Mesh selection
Geometry	Mesh
Geometry 1 (geom1)	mesh1
3.3 Solver Configurations
3.3.1 Solver 1
Compile Equations: Stationary (st1)
Study and step
Description	Value
Use study	Study 1
Use study step	Stationary
Dependent Variables 1 (v1)
General
Description	Value
Defined by study step	Stationary
Initial values of variables solved for
Description	Value
Solution	Zero
Values of variables not solved for
Description	Value
Solution	Zero
Concentration (mod1.c2) (mod1_c2)
General
Description	Value
Field components	mod1.c2
Concentration (mod1.c) (mod1_c)
General
Description	Value
Field components	mod1.c
Stationary Solver 1 (s1)
General
Description	Value
Defined by study step	Stationary
Relative tolerance	0.001
Fully Coupled 1 (fc1)
General
Description	Value
Linear solver	Iterative 1
Method and termination
Description	Value
Initial damping factor	0.01
Minimum damping factor	1e-06
Maximum number of iterations	50
Termination criterion	Solution
Results while solving
Description	Value
Probes	Manual
Iterative 1 (i1)
General
Description	Value
	20
Multigrid 1 (mg1)
General
Description	Value
Use hierarchy in geometries	Geometry 1
Presmoother (pr)
SOR Line 1 (sl1)
Main
Description	Value
Relaxation factor	0.4
Secondary
Description	Value
Number of secondary iterations	2
Postsmoother (po)
SOR Line 1 (sl1)
Main
Description	Value
Relaxation factor	0.4
Secondary
Description	Value
Number of secondary iterations	2
Coarse Solver (cs)
Direct 1 (d1)
General
Description	Value
Solver	PARDISO
3.3.2 Parametric 2
Store Solution 3 (su1)
General
Description	Value
Solution	Store Solution 3
Store Solution 4 (su2)
General
Description	Value
Solution	Store Solution 4
Store Solution 5 (su3)
General
Description	Value
Solution	Store Solution 5
Store Solution 6 (su4)
General
Description	Value
Solution	Store Solution 6
Store Solution 7 (su5)
General
Description	Value
Solution	Store Solution 7
Store Solution 8 (su6)
General
Description	Value
Solution	Store Solution 8
Store Solution 9 (su7)
General
Description	Value
Solution	Store Solution 9
Store Solution 10 (su8)
General
Description	Value
Solution	Store Solution 10
Store Solution 11 (su9)
General
Description	Value
Solution	Store Solution 11
Store Solution 12 (su10)
General
Description	Value
Solution	Store Solution 12
Store Solution 13 (su11)
General
Description	Value
Solution	Store Solution 13
Store Solution 14 (su12)
General
Description	Value
Solution	Store Solution 14
Store Solution 15 (su13)
General
Description	Value
Solution	Store Solution 15
4 Results
4.1 Data Sets
4.1.1 Solution 1
Solution
Description	Value
Solution	Solver 1
Component	Save Point Geometry 1
Data set: Solution 1
4.1.2 Solution 2
Solution
Description	Value
Solution	Parametric 2
Component	Save Point Geometry 1
Data set: Solution 2
4.2 Derived Values
4.2.1 Surface Integration 1
Selection
Geometric entity level	Boundary
Selection	Boundary 6
Data
Description	Value
Data set	Solution 2
Expression
Description	Value
Expression	chds.tfluxMag_c*n*FAR
Unit	A
Description	chds.tfluxMag_c*n*FAR
4.2.2 Line Integration 2
Selection
Geometric entity level	Edge
Selection	No edges
Data
Description	Value
Data set	Solution 1
Expression
Description	Value
Expression	c
Unit	mol/m^2
Description	Concentration
4.3 Tables
4.3.1 Table 1
Surface Integration 1 (chds.tfluxMag_c*n*FAR)
Table 1
d	chds.tfluxMag_c*n*FAR (A)
5.5e-05	1.7952e-08
5.45e-05	1.7901e-08
5.4e-05	1.7919e-08
5.35e-05	1.7894e-08
5.3e-05	1.7907e-08
5.25e-05	1.7922e-08
5.2e-05	1.7959e-08
5.15e-05	1.7935e-08
5.1e-05	1.7939e-08
5.05e-05	1.7968e-08
5e-05	1.7953e-08
4.95e-05	1.7973e-08
4.9e-05	1.7943e-08
4.4 Plot Groups
4.4.1 Concentration (chds)
Slice: Concentration (mol/m3)
4.4.2 Concentration (chds) 1
Surface: Concentration (mol/m3)
4.4.3 Concentration (chds) 2
d(1)=5.5e-5 Slice: Concentration (mol/m3)
4.4.4 Concentration (chds) 3
d(1)=5.5e-5 Surface: Concentration (mol/m3)
